# Supplementary material for: Recombinant protein KR95 as an alternative for serological diagnosis of human visceral leishmaniasis in the Americas
Source: PLoS One. 2023 Mar 2;18(3):e0282483. doi: 10.1371/journal.pone.0282483 (PMC9980733; doi:10.1371/journal.pone.0282483)
Supplement: S1 Dataset — ND—not done; MI—missing information; M—male; F—female; Age—in years. DAT—direct agglutination test. ELISA binary result: 1—positive; 0—negative. Kalazar Detect and IT-Leish—rK39-based RDT: 0—negative; faint, 1, 2, 3—positive. Pos—positive; Neg—negative. (XLSX) [file pone.0282483.s015.xlsx]

## Sheet: Campo Grande
Visceral leishmaniasis - Samples from Campo Grande - ROC curve
ID	Reactivity index				Binary representation of the result				Other tests					Sex	Age
	rK18	rK28	rK39	rKR95	rK18	rK28	rK39	rKR95	DAT	Parasitotogy	Parasitology/DAT	Kalazar Detect	IT-Leish
20001	7.81999	9.27378	12.999	12.359	1	1	1	1	102.4	Pos	Pos	ND	ND	M	MI
20002	2.79638	8.85764	13.2926	10.4269	1	1	1	1	102.4	Pos	Pos	ND	ND	F	MI
20009	0.235272	5.72363	9.24565	3.58185	0	1	1	1	12.8	Pos	Pos	3	2	F	MI
20010	15.09	9.41356	14.0446	11.3543	1	1	1	1	102.4	Pos	Pos	2	1	F	MI
20012	6.74894	6.68415	8.96189	6.31889	1	1	1	1	102.4	Pos	Pos	ND	ND	F	MI
20019	87.734	9.20288	13.681	12.4619	1	1	1	1	102.4	Pos	Pos	ND	ND	M	MI
20020	2.26757	8.82017	13.0072	13.1594	1	1	1	1	102.4	Pos	Pos	0	0	F	3
20021	-0.127719	0.827089	1.6469	0.305475	0	0	1	0	102.4	Pos	Pos	1	1	M	33
20024	11.1623	7.96151	12.183	7.3393	1	1	1	1	12.8	Pos	Pos	2	3	M	64
20025	2.97115	5.83862	8.24638	5.49583	1	1	1	1	6.4	Pos	Pos	2	3	M	3
20026	33.1733	8.60461	10.7229	12.7769	1	1	1	1	102.4	Pos	Pos	3	3	F	13
20027	0.212865	8.91902	14.2481	13.3149	0	1	1	1	102.4	Pos	Pos	ND	ND	M	22
20028	17.8426	8.86859	12.5918	12.4692	1	1	1	1	102.4	Pos	Pos	3	ND	M	MI
20029	27.8696	8.77493	13.6368	11.7345	1	1	1	1	51.2	Pos	Pos	3	3	M	86
20030	10.6701	8.45101	10.8946	8.1105	1	1	1	1	51.2	Pos	Pos	2	3	F	MI
20035	18.3086	9.22478	14.3331	12.7538	1	1	1	1	102.4	Pos	Pos	3	3	M	17
20037	1.68724	5.99914	8.98152	5.44144	1	1	1	1	102.4	Pos	Pos	2	3	F	26
20038	31.5623	9.2804	13.2247	13.1468	1	1	1	1	102.4	Pos	Pos	3	2	M	MI
20039	4.18893	3.61851	5.42025	1.89523	1	1	1	1	25.6	Pos	Pos	1	3	M	35
20040	1.84408	3.45389	4.50691	1.30167	1	1	1	1	102.4	Pos	Pos	1	2	M	1
20042	74.5767	8.86455	13.4075	13.2492	1	1	1	1	102.4	Pos	Pos	ND	ND	M	MI
20043	1.25478	7.62277	12.3964	9.45386	1	1	1	1	12.8	Pos	Pos	ND	ND	M	4.6
20046	3.90776	8.8781	13.1867	11.9747	1	1	1	1	25.6	Pos	Pos	ND	ND	M	43
20047	3.70833	8.69741	13.1319	11.7014	1	1	1	1	25.6	Pos	Pos	3	3	M	4
20048	0.16357	8.13602	12.5816	8.33484	0	1	1	1	102.4	Pos	Pos	ND	ND	F	1.1
20049	26.8367	9.28415	13.6168	13.4649	1	1	1	1	51.2	Pos	Pos	ND	ND	F	16
20050	0.656521	7.59942	11.6481	7.74157	0	1	1	1	51.2	Pos	Pos	ND	ND	F	MI
20053	91.2138	9.26945	14.1234	7.06672	1	1	1	1	102.4	Pos	Pos	3	3	M	MI
20054	0.365232	1.65476	0.844305	0.29913	0	1	0	0	102.4	Pos	Pos	ND	ND	M	MI
20055	9.60806	3.71297	4.65083	3.18891	1	1	1	1	102.4	Pos	Pos	1	3	M	3.5
20057	16.6752	8.33112	12.9148	10.3204	1	1	1	1	102.4	Pos	Pos	ND	ND	F	17
20058	0.508636	4.61988	6.98054	3.00489	0	1	1	1	51.2	Pos	Pos	ND	ND	M	0.8
20060	0.742007	1.1912	2.45864	1.08964	0	1	1	1	25.6	Pos	Pos	1	2	M	31
20064	22.2903	10.0657	14.9391	14.6555	1	1	1	1	102.4	Pos	Pos	ND	ND	MI	MI
20065	74.821	9.68271	14.695	13.9023	1	1	1	1	102.4	Pos	Pos	ND	ND	M	22
20066	0.68565	7.42075	9.23829	6.2364	0	1	1	1	102.4	Pos	Pos	ND	ND	M	1
20067	4.49558	8.69609	14.9187	11.7643	1	1	1	1	25.6	Pos	Pos	ND	ND	M	0.7
20069	15.3151	9.72911	14.8512	13.2238	1	1	1	1	102.4	Pos	Pos	3	3	M	26
20070	0.132501	8.69792	13.5823	9.78373	0	1	1	1	12.8	Pos	Pos	ND	ND	M	MI
20074	0	4.85418	7.04432	4.10941	0	1	1	1	102.4	Pos	Pos	ND	ND	M	MI
20076	10.4102	10.1184	14.2375	13.2111	1	1	1	1	102.4	Pos	Pos	3	3	F	1
20084	14.5308	10.5035	15.3197	15.8113	1	1	1	1	102.4	Pos	Pos	3	2	M	20
Visceral leishmaniasis - Samples from Campo Grande - Validation
ID	Reactivity index				Binary representation of the result				Other tests					Sex	Age	HIV
	rK18	rK28	rK39	rKR95	rK18	rK28	rK39	rKR95	DAT	Parasitotogy	Parasitology/DAT	Kalazar Detect	IT-Leish
LVCG002	1.74533	9.42151	9.81119	2.93992	1	1	1	1	409.6	ND	Pos	2	2	M	55	Neg
LVCG003	5.50019	9.69799	14.5651	8.28463	1	1	1	1	409.6	ND	Pos	2	3	M	1	ND
LVCG004	0.124815	3.89381	5.56165	5.96028	0	1	1	1	25.6	Pos	Pos	1	3	F	67	Neg
LVCG006	6.05561	10.7496	14.6339	15.4535	1	1	1	1	204.8	ND	Pos	3	3	F	3	Neg
LVCG007	0.805058	5.86583	7.95651	5.78113	0	1	1	1	102.4	Pos	Pos	1	3	M	69	ND
LVCG008	3.61964	10.9438	14.2181	12.8463	1	1	1	1	51.2	Neg	Pos	3	2	M	35	Neg
LVCG011	3.19319	10.0845	14.3787	10.0536	1	1	1	1	102.4	Pos	Pos	3	3	F	1	Neg
LVCG014	1.96168	7.18332	10.2759	7.70519	1	1	1	1	51.2	ND	Pos	2	3	M	2	ND
LVCG015	1.00268	9.98045	15.2763	15.103	1	1	1	1	102.4	ND	Pos	3	3	M	64	Neg
LVCG016	3.9504	5.19066	5.35376	4.1905	1	1	1	1	102.4	Neg	Pos	1	3	F	29	Neg
LVCG017	0.919471	7.88294	12.5042	4.93277	0	1	1	1	51.2	ND	Pos	2	3	M	90	Neg
LVCG018	7.51042	9.61126	14.038	9.13885	1	1	1	1	409.6	Pos	Pos	2	3	F	44	Neg
LVCG019	24.1663	10.1494	14.0154	14.1812	1	1	1	1	409.6	Neg	Pos	3	2	F	16	Neg
LVCG020	6.07226	9.58066	14.2698	14.9728	1	1	1	1	409.6	Pos	Pos	3	2	M	43	Neg
LVCG021	12.5127	10.2091	14.2181	12.0418	1	1	1	1	102.4	Pos	Pos	3	3	M	39	Neg
LVCG023	1.35863	9.37392	13.8448	11.9932	1	1	1	1	51.2	Neg	Pos	2	3	M	47	Neg
LVCG025	1.67252	10.8829	9.64942	14.5006	1	1	1	1	51.2	Pos	Pos	3	3	F	42	Neg
LVCG026	3.85263	11.2732	13.9598	12.1961	1	1	1	1	51.2	Pos	Pos	3	3	M	19	Neg
LVCG027	1.31264	10.5386	14.8342	13.6157	1	1	1	1	409.6	ND	Pos	3	3	F	68	Neg
LVCG028	1.58099	6.17545	9.22331	4.78548	1	1	1	1	25.6	Neg	Pos	1	3	M	57	Neg
LVCG029	2.49422	9.98235	13.8652	13.4307	1	1	1	1	409.6	ND	Pos	3	3	M	32	Neg
LVCG030	0.32868	6.86855	10.6873	5.47295	0	1	1	1	25.6	ND	Pos	1	3	M	46	ND
LVCG031	1.32928	9.73683	12.4147	9.6106	1	1	1	1	12.8	Neg	Pos	3	3	M	82	ND
LVCG032	0.690895	0.0615982	0.124275	0.359475	0	0	0	0	3.2	Neg	Pos	0	0	M	64	Neg
LVCG034	2.9361	8.80599	12.3231	10.5696	1	1	1	1	204.8	Pos	Pos	2	3	M	23	Neg
LVCG037	4.15634	9.9484	13.1541	10.6898	1	1	1	1	25.6	ND	Pos	3	3	M	15	ND
LVCG038	27.191	10.9796	15.4448	13.8396	1	1	1	1	25.6	Neg	Pos	3	3	M	50	ND
Asymptomatic control - Samples from Campo Grande - Validation
ID	Reactivity index				Binary representation of the result				Other tests					Sex	Age	HIV
	rK18	rK28	rK39	rKR95	rK18	rK28	rK39	rKR95	DAT	Parasitotogy	Parasitology/DAT	Kalazar Detect	IT-Leish
ASCG001	0	0.199646	0.21799	0.199747	0	0	0	0	100	ND	Neg	faint	0	M	53	ND
ASCG002	0.104815	0.319046	0.316537	0.290116	0	0	0	0	100	ND	Neg	0	0	M	27	ND
ASCG003	0.112392	0.078976	0.105671	0.124398	0	0	0	0	100	ND	Neg	0	0	M	45	ND
ASCG004	0	0.0272317	0.0579407	0.0847005	0	0	0	0	100	ND	Neg	0	0	M	33	ND
ASCG005	0	0.109571	0.133454	0.0927037	0	0	0	0	100	ND	Neg	0	0	F	21	ND
ASCG006	0	0.0502739	0.223689	0.0897025	0	0	0	0	100	ND	Neg	0	0	F	31	ND
ASCG007	0.0555648	0.0541412	0.00973594	0.112712	0	0	0	0	100	ND	Neg	0	0	F	44	ND
ASCG009	1.34951	0.0935829	0.198546	0.0481311	1	0	0	0	100	ND	Neg	0	0	F	42	ND
ASCG010	0.712688	0.050208	0.355468	0.030722	0	0	0	0	1.6	ND	Neg	0	0	F	56	ND
ASCG011	0.38853	0.0106952	0.237298	0.365591	0	0	0	0	100	ND	Neg	0	0	F	7	ND
ASCG012	1.23456	0.0775401	0.518132	0.0353303	1	0	0	0	100	ND	Neg	0	0	M	37	ND
ASCG013	4.3497	0.0225787	0.445412	-0.00665643	1	0	0	0	100	ND	Neg	0	0	F	28	ND
ASCG014	1.05754	0.0674391	0.363602	0.293907	1	0	0	0	100	ND	Neg	0	0	M	43	ND
ASCG015	1.80241	0.103684	0.499474	0.132616	1	0	0	0	100	ND	Neg	0	0	M	41	ND
ASCG016	1.06903	0.0383244	0.504258	0	1	0	0	0	100	ND	Neg	0	0	M	63	ND
ASCG017	1.06443	0.116756	0.334896	0.112135	1	0	0	0	100	ND	Neg	0	0	M	38	ND
ASCG018	1.26904	0.33571	0.351163	0.115207	1	0	0	0	100	ND	Neg	0	0	M	34	ND
ASCG019	1.97024	0.14082	0.440628	0.200717	1	0	0	0	100	ND	Neg	0	0	M	64	ND
ASCG020	4.96353	0.0314914	0.114822	0.0614439	1	0	0	0	100	ND	Neg	0	0	M	32	ND
ASCG021	1.15639	0.0528818	0.453067	0.0271377	1	0	0	0	200	ND	Neg	0	0	M	59	ND
ASCG022	1.47825	0.0923945	0.411444	0.288274	1	0	0	0	200	ND	Neg	0	0	F	67	ND
ASCG023	0.873617	0.0629828	0.51287	0.456221	0	0	0	0	200	ND	Neg	0	0	F	65	ND
ASCG024	2.35417	0.24183	0.400919	0.188428	1	0	0	0	200	ND	Neg	0	0	M	22	ND
ASCG025	0.34255	0.0614973	0.0980767	0.238095	0	0	0	0	200	ND	Neg	0	0	M	4	ND
ASCG027	0.406922	0.0276292	0.120084	0.81618	0	0	0	0	200	ND	Neg	0	0	M	16	ND
ASCG028	0.882813	0.161616	0.278921	0.151562	0	0	0	0	200	ND	Neg	0	0	M	44	ND
ASCG029	0.763266	0.0338681	0.0368386	0.000512033	0	0	0	0	100	ND	Neg	0	0	F	17	ND
ASCG030	0.588542	0.0707071	0.164099	0.12084	0	0	0	0	100	ND	Neg	0	0	F	5	ND
ASCG031	0.577047	0.627748	0.431538	0.0143369	0	0	0	0	100	ND	Neg	0	0	M	4	ND
ASCG032	1.38169	0.0365419	0.324849	0.217614	1	0	0	0	100	ND	Neg	0	0	M	16	ND
Visceral leishmaniasis/aids - Samples from Campo Grande - Validation
ID	Reactivity index				Binary representation of the result				Other tests					Sex	Age	HIV
	rK18	rK28	rK39	rKR95	rK18	rK28	rK39	rKR95	DAT	Parasitotogy	Parasitology/DAT	Kalazar Detect	IT-Leish
VLCG001	1.38109	0.906215	0.680272	0.513644	1	0	0	0	409.6	Pos	Pos	0	0	M	43	Pos
VLCG005	22.0836	4.62492	6.63393	3.4877	1	1	1	1	409.6	Pos	Pos	faint	3	M	35	Pos
VLCG009	1.47027	0.612739	0.245	0.790052	1	0	0	0	100	Pos	Pos	0	0	M	28	Pos
VLCG010	0.981799	0.426596	0.231	0.516087	0	0	0	0	6.4	Neg	Pos	0	0	F	53	Pos
VLCG012	22.6699	9.94338	13.8006	15.0522	1	1	1	1	409.6	Neg	Pos	3	2	F	20	Pos
VLCG013	1.95203	9.08937	13.9611	10.6396	1	1	1	1	12.8	Pos	Pos	3	3	M	41	Pos
VLCG022	0.641521	7.64857	11.5853	8.09624	0	1	1	1	51.2	Pos	Pos	1	3	F	29	Pos
VLCG024	1.01841	9.70451	12.4565	11.7527	1	1	1	1	12.8	Neg	Pos	2	3	M	37	Pos
VLCG033	5.60447	6.96407	10.5723	3.99993	1	1	1	1	12.8	Pos	Pos	1	3	M	34	Pos
VLCG035	1.309	0.772478	1.50717	0.815262	1	0	1	0	102.4	Pos	Pos	0	faint	M	48	Pos
VLCG036	0.425576	6.56623	11.0702	9.18934	0	1	1	1	≥12,800	Pos	Pos	1	3	M	48	Pos
ANG1	1.07191	3.02642	3.10449	2.27339	1	1	1	1	ND	Pos	Pos	ND	ND	MI	MI	Pos
ANG4	2.21965	9.91621	14.1064	13.9019	1	1	1	1	ND	Pos	Pos	ND	ND	MI	MI	Pos
ANG11	0.878898	0.839224	0.683206	0.438321	0	0	0	0	ND	Pos	Pos	ND	ND	MI	MI	Pos
ANG17	1.92783	6.95302	12.4566	4.81031	1	1	1	1	ND	Pos	Pos	ND	ND	MI	MI	Pos
ANG25	1.02136	9.94059	13.935	12.8553	1	1	1	1	ND	Pos	Pos	ND	ND	MI	MI	Pos
ANG28	1.91519	5.4121	10.3194	1.37518	1	1	1	1	ND	Pos	Pos	ND	ND	MI	MI	Pos
ANG36	1.14889	6.98921	10.8582	5.07567	1	1	1	1	ND	Pos	Pos	ND	ND	MI	MI	Pos
ANG38	1.61816	10.7425	14.0862	14.1945	1	1	1	1	ND	Pos	Pos	ND	ND	MI	MI	Pos
ANG39	2.48929	1.04684	14.2143	15.1183	1	1	1	1	ND	Pos	Pos	ND	ND	MI	MI	Pos
ANG41	1.66129	0.784748	3.0408	2.98091	1	0	1	1	ND	Pos	Pos	ND	ND	MI	MI	Pos
ANG44	1.20521	5.6839	5.44917	1.53565	1	1	1	1	ND	Pos	Pos	ND	ND	MI	MI	Pos
ANG45	0.0218288	10.1017	6.22822	7.09309	0	1	1	1	ND	Pos	Pos	ND	ND	MI	MI	Pos
ANG51	0	0.115998	0.391275	0.320633	0	0	0	0	ND	Pos	Pos	ND	ND	MI	MI	Pos
ANG54	2.70072	10.0617	13.7283	15.2605	1	1	1	1	ND	Pos	Pos	ND	ND	MI	MI	Pos
ANG55	0.558359	0.14895	1.14663	0.718773	0	0	1	0	ND	Pos	Pos	ND	ND	MI	MI	Pos
ANG57	0.43313	2.61976	6.55759	0.862772	0	1	1	0	ND	Pos	Pos	ND	ND	MI	MI	Pos
ANG60	0.747925	8.41471	12.2069	5.13339	0	1	1	1	ND	Pos	Pos	ND	ND	MI	MI	Pos
ANG67	0.383728	0.522848	1.56431	0.951089	0	0	1	0	ND	Pos	Pos	ND	ND	MI	MI	Pos
ANG69	0.145909	2.26834	0.975687	0.964551	0	1	0	0	ND	Pos	Pos	ND	ND	MI	MI	Pos
ANG72	0	0.161521	0.124135	0.336134	0	0.161521	0	0	ND	Pos	Pos	ND	ND	MI	MI	Pos
ANG73	4.34854	10.9764	14.129	15.1889	1	1	1	1	ND	Pos	Pos	ND	ND	MI	MI	Pos
ANG76	5.27454	7.64387	10.9126	6.26968	1	1	1	1	ND	Pos	Pos	ND	ND	MI	MI	Pos
ANG78	2.05421	1.50969	2.03944	1.07082	1	1	1	1	ND	Pos	Pos	ND	ND	MI	MI	Pos
ANG80	0.459555	9.68745	14.1092	11.409	0	1	1	1	ND	Pos	Pos	ND	ND	MI	MI	Pos
ANG83	2.6602	10.3384	14.2859	15.0416	1	1	1	1	ND	Pos	Pos	ND	ND	MI	MI	Pos
ANG84	1.05123	10.2086	14.062	14.9192	1	1	1	1	ND	Pos	Pos	ND	ND	MI	MI	Pos
ANG88	70.6795	10.6196	14.1627	14.9576	1	1	1	1	ND	Pos	Pos	ND	ND	MI	MI	Pos
ANG93	0.940938	4.4864	2.32446	1.20612	0	1	1	1	ND	Pos	Pos	ND	ND	MI	MI	Pos
ANG95	0.649121	0.2459	1.52477	3.46728	0	0	1	1	ND	Pos	Pos	ND	ND	MI	MI	Pos
ANG98	12.4424	5.60847	7.08347	4.30713	1	1	1	1	ND	Pos	Pos	ND	ND	MI	MI	Pos
ANG99	1.06272	0.838652	0.828431	0.287591	1	0	0	0.287591	ND	Pos	Pos	ND	ND	MI	MI	Pos
ANG100	0	0.879794	0	0.0807702	0	0	0	0	ND	Pos	Pos	ND	ND	MI	MI	Pos

## Sheet: Piaui
Visceral leishmaniasis - Samples from Piaui - ROC curve
ID	Reactivity index				Binary representation of the result				Other tests					Sex	Age
	rK18	rK28	rK39	rKR95	rK18	rK28	rK39	rKR95	DAT	Parasitotogy	Parasitology/DAT	Kalazar Detect	IT-Leish
20390	1.60657	1.95821	1.04628	1.2151	1	1	1	1	102.4	Pos	Pos	0	2	M	22.8889
20391	1.11301	9.43494	15.2245	12.4689	1	1	1	1	25.6	Pos	Pos	3	2	F	2.14167
20392	98.5274	10.3533	14.8847	14.8686	1	1	1	1	above102,400	Pos	Pos	3	2	F	4.24722
20394	2.05023	3.74467	3.3903	2.79505	1	1	1	1	102.4	Pos	Pos	0	2	M	15.9944
20395	9.25627	10.028	14.4681	14.1942	1	1	1	1	102.4	Pos	Pos	3	3	M	25.3639
20396	2.53077	9.24954	15.8556	13.6005	1	1	1	1	25.6	Pos	Pos	3	1	F	2.75556
20398	7.17021	8.93494	14.6138	13.0181	1	1	1	1	51.2	Pos	Pos	3	3	M	39.9639
20399	26.133	8.86164	14.1968	12.9406	1	1	1	1	above102,400	Pos	Pos	3	1	F	18.3278
20401	3.25385	8.69548	15.7842	11.4899	1	1	1	1	102.4	Pos	Pos	3	1	M	1.74167
20402	5.58209	8.67807	13.8924	10.0387	1	1	1	1	25.6	Pos	Pos	3	1	M	21.5111
20403	3.23114	9.97862	15.1896	11.2275	1	1	1	1	25.6	Pos	Pos	3	1	F	1.57778
20405	3.11189	9.16005	13.7922	12.7562	1	1	1	1	102.4	Pos	Pos	3	2	M	22.1056
20406	21.2134	10.0058	16.335	12.3181	1	1	1	1	51.2	Pos	Pos	3	1	F	0.744444
20407	1.33448	9.10568	11.3217	4.76021	1	1	1	1	102.4	Pos	Pos	1	2	F	0.633333
20408	68.1018	8.90257	13.4126	12.4311	1	1	1	1	102.4	Pos	Pos	3	3	M	58.8389
20409	39.3055	9.90623	15.3063	13.0416	1	1	1	1	25.6	Pos	Pos	3	3	M	53.5667
20412	72.3002	8.00153	14.4119	12.9134	1	1	1	1	above102,400	Pos	Pos	3	1	M	33.7111
20413	1.13005	9.24832	13.9165	8.95601	1	1	1	1	above102,400	Pos	Pos	3	2	M	28.7528
20414	48.009	9.4157	13.6594	12.6575	1	1	1	1	102.4	Pos	Pos	3	3	M	32.7222
20416	8.15072	8.6686	13.3644	8.9786	1	1	1	1	102.4	Pos	Pos	2	3	M	5.825
20417	1.04297	9.91051	15.6207	12.2853	1	1	1	1	51.2	Pos	Pos	3	3	M	39.0667
20418	3.95989	9.58369	14.1061	12.1364	1	1	1	1	51.2	Pos	Pos	3	3	M	1.18056
20419	0.255538	0.379658	1.90839	1.72738	0	0	1	1	25.6	Pos	Pos	0	0	M	38.0861
20421	5.58966	9.66494	15.4278	12.7174	1	1	1	1	25.6	Pos	Pos	3	3	F	3.86667
20422	3.10053	9.20739	13.3738	12.3716	1	1	1	1	102.4	Pos	Pos	3	3	M	40.7167
20425	2.01213	8.83873	13.8149	12.8442	1	1	1	1	102.4	Pos	Pos	1	3	M	44.9889
20428	23.8654	9.46335	15.5139	12.3545	1	1	1	1	above102,400	Pos	Pos	3	3	M	47.1056
20429	1.40073	6.82865	10.2576	8.76879	1	1	1	1	51.2	Pos	Pos	2	3	F	1.76389
20431	1.89855	6.72694	1.75759	0.494789	1	1	1	0	above102,400	Pos	Pos	0	1	M	1.79167
20434	2.06702	8.66799	12.6359	8.43125	1	1	1	1	51.2	Pos	Pos	3	3	M	1.48056
20435	0.490255	5.67135	9.88749	7.96505	0	1	1	1	12.8	Pos	Pos	1	3	M	35.8944
20438	1.91937	5.60385	0.68734	1.08595	1	1	0	1	12.8	Pos	Pos	0	0	F	32.4028
20439	22.0709	9.62706	15.381	12.8548	1	1	1	1	51.2	Pos	Pos	3	3	F	17.7694
20442	26.6327	10.1454	16.0244	13.6784	1	1	1	1	51.2	Pos	Pos	3	3	M	26.9639
20445	0.16468	2.10324	5.27371	0.863691	0.16468	1	1	0	below 100	Pos	Pos	ND	ND	M	37.6944
20449	3.84443	10.0443	15.1314	12.8613	1	1	1	1	102.4	Pos	Pos	3	3	M	30.7972
20450	43.0004	10.339	15.8835	13.7508	1	1	1	1	51.2	Pos	Pos	3	2	M	31.1222
20451	82.4877	10.6616	14.4479	15.1771	1	1	1	1	above102,400	Pos	Pos	3	3	M	16.5833
20453	10.8853	8.92219	11.3975	12.3668	1	1	1	1	above102,400	Pos	Pos	3	3	M	23.0861
20454	3.44393	8.74179	12.1608	7.44471	1	1	1	1	above102,400	Pos	Pos	1	3	M	24.0667
20455	44.0055	9.10049	13.5265	12.4905	1	1	1	1	102.4	Pos	Pos	3	3	M	50.125
20457	1.40073	9.6292	15.8273	12.4435	1	1	1	1	102.4	Pos	Pos	3	3	F	9.40556
20458	11.2863	9.3781	13.8973	11.4952	1	1	1	1	102.4	Pos	Pos	3	3	M	8.08333
20459	3.17814	6.61607	11.1071	6.72738	1	1	1	1	102.4	Pos	Pos	1	3	M	47.675
20461	12.705	9.51772	14.1538	12.8631	1	1	1	1	51.2	Pos	Pos	3	3	M	33.075
20466	5.05051	9.19078	12.454	11.9978	1	1	1	1	25.6	Pos	Pos	3	3	M	5.96667
20468	0.773036	8.62622	12.7619	10.4714	0	1	1	1	51.2	Pos	Pos	3	3	F	1.69444
20470	1.99698	8.9609	15.4798	12.9508	1	1	1	1	12.8	Pos	Pos	3	3	M	47.4111

## Sheet: Tres Lagoas
Asymptomatic control - Samples from Tres Lagoas - ROC curve
ID	Reactivity index				Binary representation of the result				Other tests				Sex	Age
	rK18	rK28	rK39	rKR95	rK18	rK28	rK39	rKR95	DAT	Parasitotogy	Kalazar Detect	IT-Leish
20173	1.60894	1.41822	0.23119	0.200823	1	1	0	0	100	ND	ND	ND	M	3
20178	29.8199	0.0965362	0.0633908	0.0784379	1	0	0	0	100	ND	0	0	M	50
20186	0.569219	0.0984606	0.0588333	0.814419	0	0	0	0	100	ND	0	0	M	24
20187	0.19114	0.431366	0.0360457	0.0267023	0	0	0	0	100	ND	0	0	M	39
20188	0.768761	0.336113	0.0778919	0.131842	0	0	0	0	100	ND	0	0	F	40
20190	0.344472	0.0788967	0.0671197	0.0222519	0	0	0	0	100	ND	0	0	M	4
20191	0.518808	0.0525978	0.0509612	0.0550734	0	0	0	0	100	ND	0	0	M	38
20192	0.73373	0.0517429	0.220706	0.11236	0	0	0	0	100	ND	0	0	M	8
20193	0.709948	0.0833868	0.076649	0.103471	0	0	0	0	100	ND	0	0	F	31
20195	0.783464	0.318473	0.220003	0.858367	0	0	0	0	100	ND	0	0	F	3
20196	0.0651136	0.0445799	0.0290023	0.0305964	0	0	0	0	100	ND	0	0	F	23
20197	0.180638	0.0349583	0.075406	0.0806631	0	0	0	0	100	ND	0	0	M	5
20198	0.138629	0.15619	0.0733344	0.107365	0	0	0	0	100	ND	0	0	F	63
20199	0.100821	0.368185	0.0439178	0.105696	0	0	0	0	100	ND	0	0	M	59
20200	0.472599	0.0734445	0.046818	0.1413	0	0	0	0	100	ND	0	0	F	90
20202	0.174336	0.33034	0.205916	0.0539608	0	0	0	0	100	ND	0	0	F	28
20203	0.117625	0.068313	0.174843	0.192479	0	0	0	0	100	ND	0	0	F	23
20204	0.233149	0.0635022	0.168628	0.0584112	0	0	0	0	100	ND	0	0	F	43
20205	0.00210044	0.0404105	0.0774776	0.0161326	0	0	0	0	100	ND	0	0	F	42
20207	0.0756158	0.0561257	0.0410176	0.109591	0	0	0	0	100	ND	0	0	F	13
20208	0.117625	0.125722	0.0464037	0.106253	0	0	0	0	100	ND	0	0	M	42
20209	0.100821	0.0586915	0.0269307	0.0634179	0	0	0	0	100	ND	0	0	F	7
20210	0.0651136	0.158756	0.048061	0.358255	0	0	0	0	100	ND	0	0	M	13
20211	0.0189039	0.168056	0.000414319	-0.0116822	0	0	0	0	100	ND	0	0	M	51
20212	1.52492	0.0134702	0.00165728	0.123498	1	0	0	0	100	ND	0	0	F	48
20214	0.684743	0.0750481	0.104408	0.0884513	0	0	0	0	100	ND	0	0	F	1
20215	0.964101	0.0628608	0.0861783	0.189141	0	0	0	0	100	ND	0	0	F	1
20216	0.0966202	0.449647	0.0331455	0.222519	0	0	0	0	100	ND	0	0	F	21
20218	0.371778	0.076331	0.10938	0.208611	0	0	0	0	100	ND	0	0	M	52
20219	0.779263	0.0596536	0.201359	0.110147	0	0	0	0	100	ND	0	0	M	53
20220	0.0147031	0.0285439	0.0140868	2.18291	0	0	0	1	100	ND	0	0	F	16
20221	0.0399083	0.0112251	0.00248591	0.199711	0	0	0	0	100	ND	0	0	F	38
20222	0.567118	0.0465042	0.0928074	0.226413	0	0	0	0	100	ND	0	0	M	11
20223	0.184839	0.170301	0.130925	0.161883	0	0	0	0	100	ND	0	0	M	23
20225	0.130227	0.0699166	0.0625621	0.0289275	0	0	0	0	100	ND	0	0	M	3
20226	0.153332	0.143361	0.500083	0.263685	0	0	0	0	100	ND	2	0	F	47
20227	0.0399083	0.022771	0.0343885	0.0489542	0	0	0	0	100	ND	0	0	F	28
20228	0.0651136	0.0279025	0.0401889	0.0695372	0	0	0	0	100	ND	0	0	F	6
20230	0.327668	0.219371	0.144183	0.711504	0	0	0	0	100	ND	0	0	F	5
20231	0.115524	0.222579	0.0174014	0.061749	0	0	0	0	100	ND	0	0	M	28
20232	0.128127	0.0465042	0.029831	0.0372719	0	0	0	0	100	ND	3	3	M	23
20233	0.159633	0.033034	0.0526185	0.0272586	0	0	0	0	100	ND	0	0	M	21
20234	0.180638	0.0304682	0.0484753	0.0239208	0	0	0	0	100	ND	0	0	F	1.6
20235	0.0441092	0.022771	0.0132582	0.01502	0	0	0	0	100	ND	0	2	F	18
20236	0.172236	0.0471456	0.0343885	0.292612	0	0	0	0	100	ND	0	3	F	34
20237	0.210044	0.662604	0.048061	0.0784379	0	0	0	0	100	ND	0	0	M	26
20238	0.365862	0.216234	0.115638	0.182498	0	0	0	0	100	ND	0	1	M	21
20240	0.438158	0.0785096	0.112969	0.0812304	0	0	0	0	100	ND	0	0	F	72
20241	0.630948	0.0465735	0.0431418	0.0871873	0	0	0	0	100	ND	0	2	F	35
20242	0.836882	0.26181	0.100071	0.367161	0	0	0	0	100	ND	0	0	M	38
20243	1.94761	0.0412508	0.499466	0.243691	1	0	0	0	100	ND	0	0	M	10
20244	0.223461	0.125749	0.0507027	0.0763565	0	0	0	0	100	ND	0	1	F	5
20245	0.760205	0.0499002	0.705835	0.591357	0	0	0	0	100	ND	0	0	F	23
20246	0.510454	0.276114	0.320672	0.340084	0	0	0	0	100	ND	0	0	M	20
20247	0.865363	0.160346	0.0760541	0.392072	0	0	0	0	100	ND	0	2	F	51
20248	2.23461	0.0755156	0.0644903	0.192787	1	0	0	0	100	ND	0	0	M	47
20249	0.315474	0.0369261	0.072496	0.411026	0	0	0	0	100	ND	0	0	M	35
20251	0.0460066	0.0681969	0.01868	0.0406152	0	0	0	0	100	ND	0	0	M	17
20252	0.0920132	0.0242848	0.0195695	0.0622766	0	0	0	0	100	ND	0	0	M	39
20253	-0.00876317	-0.00499002	0.0155666	0.0335752	0	0	0	0	100	ND	0	0	M	7
20254	0.0460066	0.00299401	0.0213485	0.0882703	0	0	0	0	100	ND	0	0	M	13
20255	0.19498	0.0768463	0.00978474	0.067692	0	0	0	0	100	ND	0	0	M	13
20258	0.063533	0.109115	0.0591532	0.0514459	0	0	0	0	100	ND	0	0	M	24
20259	0.0876317	0.119095	0.0636008	0.0157045	0	0	0	0	100	ND	0	0	M	32
20260	0.376816	0.284431	0.0956236	0.136467	0	0	0	0	100	ND	0	0	F	20
20261	0.0372435	0.0206254	0.020459	0.0546951	0	0	0	0	100	ND	0	0	F	1
20263	0.648474	0.112442	0.145437	1.70313	0	0	0	1	100	ND	0	0	M	3
20264	0.69229	0.0971391	0.165451	0.199827	0	0	0	0	100	ND	1	0	F	1
20265	0.315474	0.117099	0.0889521	0.192245	0	0	0	0	100	ND	0	0	M	46
20267	0.361481	0.109115	0.116083	0.0747319	0	0	0	0	100	ND	0	0	M	18
20268	0.0306711	0.00898204	0.0280199	0.100184	0	0	0	0	100	ND	0	0	F	9
20270	0.157737	0.413174	0.217043	0.127261	0	0	0	0	100	ND	0	0	F	67
20271	0.464448	0.247505	0.115638	0.188996	0	0	0	0	100	ND	0	0	M	70
20272	0.238796	0.459747	0.0226828	0.00866457	0	0	0	0	100	ND	0	0	M	34
20273	0.278231	0.391883	0.30733	0.201451	0	0	0	0	100	ND	0	0	F	12
20274	0.0569606	0.0528942	0.0106743	0.0119138	0	0	0	0	100	ND	0	0	M	10
20275	0.0284803	0.00698603	0.130315	0.0362829	0	0	0	0	100	ND	0	0	F	7
20278	0.173073	0.0575516	0.0320228	0.0146215	0	0	0	0	100	ND	0	0	M	7
20279	0.484165	0.159348	0.173012	0.115347	0	0	0	0	100	ND	0	0	F	4
20280	1.69786	0.237858	0.817025	0.258854	1	0	0	0	100	ND	0	0	F	1.7
20283	0.0328619	-0.00166334	0.354919	0.168959	0	0	0	0	100	ND	0	0	M	27
20285	0.311092	0.0216234	0.180573	0.276725	0	0	0	0	100	ND	0	0	M	25
20286	0.170882	0.841317	0.0395837	0.145673	0	0	0	0	100	ND	0	0	F	22
20287	0.212507	0.0708583	0.0845045	0.0660674	0	0	0	0	100	ND	0	0	M	64
20288	0.184026	0.00864937	0.0275752	0.0146215	0	0	0	0	100	ND	0	0	M	15
20289	0.1665	0.105123	0.0813912	0.390989	0	0	0	0	100	ND	0	0	F	16
20290	0.223461	0.821357	0.0240171	0.592982	0	0	0	0	100	ND	0	0	F	45
20293	0.341763	0.189953	0.0391389	0.128886	0	0	0	0	100	ND	0	0	M	64
20301	0.366865	0.0354223	0.144462	0.111297	0	0	0	0	100	ND	0	0	F	10
20302	0.458581	0.0490196	0.180578	0.119246	0	0	0	0	100	ND	0	0	F	6

## Sheet: Aracaju
Visceral leishmaniasis - Samples from Aracaju - Validation
ID	Reactivity index				Binary representation of the result				Other tests					Sex	Age	HIV
	rK18	rK28	rK39	rKR95	rK18	rK28	rK39	rKR95	DAT	Parasitotogy	Parasitology/DAT	Kalazar Detect	IT-Leish
LVAR001	6.72416	9.54611	11.5622	10.4754	1	1	1	1	102.4	Pos	Pos	2	3	M	0.5	Neg
LVAR004	13.3551	4.01737	1.54727	1.09331	1	1	1	1	409.6	Neg	Pos	0	1	F	11	Neg
LVAR005	2.61104	10.118	12.7304	7.95349	1	1	1	1	102.4	ND	Pos	2	3	M	34	Neg
LVAR007	62.6558	10.3281	11.2775	15.1574	1	1	1	1	409.6	ND	Pos	3	2	F	68	Neg
LVAR009	2.00884	10.4341	13.7117	9.95765	1	1	1	1	51.2	Pos	Pos	2	3	M	34	Neg
LVAR010	6.32421	6.88743	2.11118	1.79277	1	1	1	1	409.6	Neg	Pos	0	0	F	3	Neg
LVAR012	95.1404	11.7934	11.8177	13.955	1	1	1	1	409.6	Pos	Pos	3	1	M	58	Neg
LVAR013	12.0326	10.624	11.5327	12.8134	1	1	1	1	51.2	ND	Pos	3	3	F	3	Neg
LVAR014	1.05214	9.8976	13.0726	10.6476	1	1	1	1	102.4	Pos	Pos	3	1	M	3	Neg
LVAR015	11.494	11.5883	12.4495	12.2667	1	1	1	1	409.6	Pos	Pos	3	2	M	26	Neg
LVAR019	17.1251	10.9165	13.0148	11.6869	1	1	1	1	102.4	Pos	Pos	3	2	F	31	Neg
LVAR020	6.82415	11.0614	10.8504	8.21252	1	1	1	1	25.6	Neg	Pos	1	3	F	2	Neg
LVAR021	3.8427	6.13234	4.81377	3.167	1	1	1	1	409.6	Neg	Pos	2	3	F	57	ND
LVAR022	71.791	11.7204	12.8345	11.5962	1	1	1	1	102.4	ND	Pos	3	1	M	44	ND
LVAR023	9.71924	11.5922	12.7374	12.8109	1	1	1	1	102.4	ND	Pos	3	2	F	8	Neg
LVAR024	3.96087	9.21916	11.4557	7.53106	1	1	1	1	204.8	ND	Pos	2	3	M	15	Neg
LVAR025	13.2983	11.465	14.2426	9.45476	1	1	1	1	409.6	ND	Pos	3	1	M	33	Neg
LVAR026	19.3726	12.7183	14.5001	9.91071	1	1	1	1	102.4	Neg	Pos	3	2	F	2	Neg
LVAR027	95.6153	10.409	11.9364	12.3553	1	1	1	1	409.6	Neg	Pos	3	1	M	10	Neg
LVAR028	7.27636	11.3793	12.5038	12.8928	1	1	1	1	102.4	Pos	Pos	3	3	F	1	Neg
LVAR029	1.37028	5.94012	5.35749	1.23271	1	1	1	1	25.6	Neg	Pos	0	2	M	2	Neg
LVAR030	8.89662	13.8683	13.4649	14.831	1	1	1	1	102.4	Pos	Pos	3	2	M	20	ND
LVAR031	32.9232	11.3	13.2049	13.1275	1	1	1	1	409.6	Pos	Pos	3	3	M	3	Neg
LVAR032	4.43126	11.4189	12.6359	14.5082	1	1	1	1	51.2	Pos	Pos	2	3	M	3	NEG
LVAR033	10.1283	11.0829	13.4694	11.9519	1	1	1	1	409.6	Pos	Pos	3	2	F	49	ND
LVAR036	0.89307	9.4524	12.0934	6.82418	0	1	1	1	204.8	Neg	Pos	2	3	F	4	NEG
LVAR037	0.952154	10.6841	14.2645	13.4049	0	1	1	1	409.6	ND	Pos	3	2	M	3	NEG
LVAR039	4.72895	11.5344	13.8969	15.3469	1	1	1	1	204.8	Pos	Pos	3	3	F	NI	Neg
LVAR040	25.8649	11.0955	13.4447	11.8902	1	1	1	1	204.8	ND	Pos	3	3	M	42	Neg
LVAR041	4.36082	1.57852	0.842873	0.636307	1	1	0	0	204.8	Pos	Pos	0	2	M	1	Neg
LVAR042	10.8146	10.1033	13.1019	11.7388	1	1	1	1	102.4	Pos	Pos	3	3	F	10	Neg
LVAR043	1.96794	5.23114	4.41242	1.25812	1	1	1	1	409.6	ND	Pos	0	1	M	5	Neg
LVAR044	24.0477	11.0896	13.577	13.3783	1	1	1	1	204.8	Pos	Pos	3	3	M	28	Neg
LVAR045	3.80062	9.37778	14.8645	11.3097	1	1	1	1	102.4	Pos	Pos	2	3	M	6	Neg
LVAR046	2.58991	8.9943	13.0913	9.72447	1	1	1	1	51.2	ND	Pos	2	3	F	5	Neg
LVAR048	19.286	10.9188	15.6404	16.9326	1	1	1	1	102.4	Pos	Pos	3	2	M	0.5	Neg
LVAR049	9.22176	10.5614	15.101	12.7887	1	1	1	1	102.4	ND	Pos	3	3	M	6	Neg
LVAR050	25.9428	11.3148	13.8409	15.3575	1	1	1	1	204.8	ND	Pos	3	2	M	15	Neg
LVAR052	17.8444	10.7768	14.2539	15.3171	1	1	1	1	409.6	ND	Pos	2	3	M	57	Neg
LVAR053	1.69957	0.72586	0.915812	0.28758	1	0	0	0	51.2	ND	Pos	faint	2	F	0.5	Neg
LVAR054	32.8659	9.67165	15.9504	15.3517	1	1	1	1	409.6	ND	Pos	3	2	M	41	Neg
LVAR055	0.773854	6.22135	9.43795	6.43634	0	1	1	1	12.8	Pos	Pos	3	3	M	3	Neg
LVAR056	36.4523	10.547	15.4297	16.2354	1	1	1	1	409.6	Pos	Pos	3	2	F	19	Neg
LVAR057	58.9127	10.2534	13.7459	16.9493	1	1	1	1	409.6	ND	Pos	3	2	M	57	ND
LVAR058	79.0454	11.044	14.2487	13.3305	1	1	1	1	409.6	ND	Pos	3	1	M	MI	Neg
LVAR059	48.0413	10.132	14.6574	16.4775	1	1	1	1	409.6	ND	Pos	3	2	M	MI	ND
LVAR060	1.43537	10.3294	14.2599	15.1247	1	1	1	1	204.8	ND	Pos	3	2	M	27	Neg
LVAR061	62.0123	10.3884	13.7678	16.7702	1	1	1	1	409.6	ND	Pos	3	1	M	59	ND
LVAR062	3.81518	4.08419	5.14588	5.59109	1	1	1	1	51.2	Pos	Pos	1	2	M	26	Neg
LVAR063	0.661556	0.373167	0.993322	1.6427	0	0	0	1	6.4	ND	Pos	0	faint	M	62	ND
Asymptomatic control - Samples from Aracaju - Validation
ID	Reactivity index				Binary representation of the result				Other tests					Sex	Age	HIV
	rK18	rK28	rK39	rKR95	rK18	rK28	rK39	rKR95	DAT	Parasitotogy	Parasitology/DAT	Kalazar Detect	IT-Leish
ASAR01	0.0568277	0.12069	0.151738	0.17507	0	0	0	0	200	ND	Neg	0	0	F	30	Neg
ASAR03	0.573226	1.01676	2.38357	0.748633	0	1	1	0	200	ND	Neg	faint	1	F	6	Neg
ASAR04	0	0.103932	0.158625	0.124383	0	0	0.158625	0	200	ND	Neg	0	0	F	3	Neg
ASAR05	0.300555	0.809861	0.342658	0.542217	0	0	0.342658	0	200	ND	Neg	0	0	M	10	Neg
ASAR06	3.20887	2.55938	3.36953	4.4234	1	1	1	1	200	ND	Neg	faint	3	M	12	Neg
ASAR11	0	0	0	0	0	0	0	0	100	ND	Neg	0	0	M	4	ND
ASAR12	0.101027	0.108282	0.228201	0.387155	0	0	0	0	100	ND	Neg	0	0	F	2	ND
ASAR13	0	0.0994199	0.0888108	0.122049	0	0	0	0	100	ND	Neg	0	0	F	8	ND
ASAR16	0	0.0834676	0.286142	0.446512	0	0	0	0	100	ND	Neg	0	0	F	20	ND
ASAR18	0.73373	0.42756	0.219652	0.441413	0	0	0	0	100	ND	Neg	0	0	F	5	ND
ASAR20	0	0.328553	0.0724259	0.090036	0	0	0	0	100	ND	Neg	0	0	F	33	ND
ASAR23	0	0.439091	0.028258	0.00366813	0	0	0	0	100	ND	Neg	0	0	M	11	ND
ASAR24	5.3317	0.728005	0.01591	0	1	0	0	0	100	ND	Neg	0	0	M	9	ND

## Sheet: Bauru
Visceral Leishmaniasis - Samples from Bauru - Validation
ID	Reactivity index				Binary representation of the result				Other tests					Sex	Age	HIV
	rK18	rK28	rK39	rKR95	rK18	rK28	rK39	rKR95	DAT	Parasitotogy	Parasitology/DAT	Kalazar Detect	IT-Leish
LVBA001	7.77176	9.67215	13.3623	10.7162	1	1	1	1	25.6	Neg	Pos	3	3	F	13	ND
LVBA002	1.60207	6.42964	4.04518	1.87923	1	1	1	1	25.6	Pos	Pos	1	1	F	1	ND
LVBA003	8.82162	10.9937	12.8241	11.7416	1	1	1	1	409.6	Pos	Pos	3	3	F	4	Neg
LVBA004	4.08585	6.32335	5.68122	4.15514	1	1	1	1	51.2	Pos	Pos	1	3	F	2	ND
LVBA005	16.957	11.3275	15.951	11.5496	1	1	1	1	51.2	Pos	Pos	3	3	F	1	Neg
LVBA006	2.79738	11.2195	11.6768	14.6993	1	1	1	1	51.2	Pos	Pos	3	2	M	22	Neg
LVBA008	88.2993	8.87958	12.3578	14.059	1	1	1	1	409.6	Pos	Pos	3	1	M	59	ND
LVBA009	0.909073	0.603293	0.842732	0.410837	0	0	0	0	25.6	ND	Pos	0	0	M	53	ND
LVBA011	3.8177	12.4455	14.4981	13.5157	1	1	1	1	51.2	Pos	Pos	3	3	F	14	Neg
LVBA012	2.23608	11.4012	14.4284	9.63968	1	1	1	1	25.6	Pos	Pos	2	3	M	54	ND
LVBA013	9.15113	11.8302	12.3374	14.0779	1	1	1	1	102.4	Pos	Pos	3	3	F	19	ND
LVBA014	1.58162	6.11497	4.02778	1.80195	1	1	1	1	25.6	Pos	Pos	faint	2	M	1	Neg
LVBA015	9.96466	9.60599	12.5073	10.7217	1	1	1	1	51.2	Pos	Pos	2	3	M	1	Neg
LVBA016	46.4061	9.28825	13.9339	13.4542	1	1	1	1	409.6	Pos	Pos	3	3	M	23	ND
LVBA018	6.05535	10.018	13.5714	14.1413	1	1	1	1	409.6	Neg	Pos	3	3	M	27	Neg
Asymptomatic control - Samples from Bauru - Validation
ID	Reactivity index				Binary representation of the result				Other tests					Sex	Age	HIV
	rK18	rK28	rK39	rKR95	rK18	rK28	rK39	rKR95	DAT	Parasitotogy	Parasitology/DAT	Kalazar Detect	IT-Leish
ASBA001	0.833472	0.185627	0.277831	0.123049	0	0	0	0	100	Neg	Neg	0	0	F	34	ND
ASBA002	0.0189426	0.299388	0.323423	0.178405	0	0	0	0	100	Neg	Neg	0	0	F	32	ND
ASBA003	0.521552	0.16903	0.196856	0.0696945	0	0	0	0	100	Neg	Neg	0	0	F	31	ND
ASBA004	0	0.159684	0.0767002	0.152061	0	0	0	0	100	Neg	Neg	0	0	F	35	ND
ASBA005	4.18378	0.223816	0.155538	0.189409	1	0	0	0	100	Neg	Neg	0	0	F	29	ND
ASBA006	-0.00252567	0.22475	0.176909	0.200413	0	0	0	0	100	Neg	Neg	0	0	F	32	ND
ASBA013	0.415473	0.125269	0.0643289	0.0567045	0	0	0	0	100	ND	Neg	0	0	F	35	Neg
Visceral Leishmaniasis / AIDS - Samples from Bauru - Validation
ID	Reactivity index				Binary representation of the result				Other tests					Sex	Age	HIV
	rK18	rK28	rK39	rKR95	rK18	rK28	rK39	rKR95	DAT	Parasitotogy	Parasitology/DAT	Kalazar Detect	IT-Leish
VLBA007	2.67694	7.53226	9.89283	6.66026	1	1	1	1	25.6	Pos	Pos	1	3	F	43	Pos
VLBA010	0.890891	0.326531	0.143	0.458439	0	0	0	0	102.4	ND	Pos	0	0	M	44	Pos
VLBA017	36.4568	12.5671	13.886	12.843	1	1	1	1	51.2	Pos	Pos	2	3	M	53	Pos
VLBA020	0.772631	9.12591	13.7059	13.872	0	1	1	1	102.4	Pos	Pos	3	2	M	23	Pos
VLBA021	8.06945	9.31847	13.5039	11.5732	1	1	1	1	51.2	Pos	Pos	2	2	F	24	Pos

## Sheet: Natal
Visceral Leishmaniasis - samples from Natal - Validation
ID	Reactivity index				Binary representation of the result				Other tests					Sex	Age	HIV
	rK18	rK28	rK39	rKR95	rK18	rK28	rK39	rKR95	DAT	Parasitotogy	Parasitology/DAT	Kalazar Detect	IT-Leish
LVNT001	6.20123	4.91228	1.96518	1.10602	1	1	1	1	6.4	Pos	Pos	0	1	F	49	Neg
LVNT002	91.9035	10.0788	14.8466	13.7308	1	1	1	1	409.6	Pos	Pos	3	3	M	20	Neg
LVNT003	75.5928	9.5186	9.67492	14.3236	1	1	1	1	409.6	ND	Pos	3	2	M	48	Neg
LVNT004	48.7689	8.85747	12.9861	13.8459	1	1	1	1	204.8	Pos	Pos	3	3	M	33	Neg
LVNT006	39.1906	9.23831	12.672	13.5231	1	1	1	1	204.8	Pos	Pos	3	3	M	23	Neg
LVNT008	82.342	9.05629	12.5641	14.3848	1	1	1	1	409.6	ND	Pos	3	3	M	20	Neg
LVNT009	17.2047	9.22712	13.0847	14.3524	1	1	1	1	51.2	Pos	Pos	3	3	F	20	Neg
LVNT010	6.40147	8.94931	13.1224	12.7734	1	1	1	1	51.2	Neg	Pos	3	3	M	32	Neg
LVNT011	6.80597	6.27304	7.94077	2.97189	1	1	1	1	25.6	Pos	Pos	0	2	M	56	Neg
LVNT012	12.5462	9.14335	13.3569	13.7839	1	1	1	1	204.8	Pos	Pos	3	2	M	21	Neg
LVNT014	0.238607	2.22729	4.19895	3.21511	0	1	1	1	12.8	Pos	Pos	0	0	M	37	Neg
LVNT015	26.2899	9.06205	11.8023	13.329	1	1	1	1	102.4	ND	Pos	3	3	M	56	Neg
LVNT016	12.8302	8.69651	12.7065	9.27501	1	1	1	1	409.6	Pos	Pos	1	3	F	15	Neg
LVNT017	83.4623	8.55497	13.0504	14.1767	1	1	1	1	102.4	ND	Pos	3	3	F	22	Neg
LVNT018	3.18597	9.90783	12.6816	14.6862	1	1	1	1	102.4	Pos	Pos	3	3	M	35	Neg
LVNT019	20.4861	7.05579	10.2865	7.75695	1	1	1	1	409.6	Pos	Pos	2	3	M	22	Neg
LVNT020	0.165888	1.88858	7.74415	2.08548	0	1	1	1	200	Pos	Pos	0	0	M	54	Neg
LVNT021	2.27472	9.75148	12.8585	13.3762	1	1	1	1	409.6	Pos	Pos	3	2	M	41	Neg
LVNT022	2.43833	4.25971	6.79827	2.07588	1	1	1	1	6.4	Pos	Pos	2	3	M	35	Neg
LVNT023	0.709077	1.78045	0.146686	0.533655	0	1	0	0	25.6	ND	Pos	0	0	M	29	Neg
LVNT024	3.36549	9.09431	13.0867	11.9227	1	1	1	1	12.8	ND	Pos	3	3	M	33	ND
LVNT025	93.2452	9.24687	13.6616	9.27693	1	1	1	1	409.6	ND	Pos	3	3	M	32	Neg
LVNT026	53.3729	9.05003	12.6069	14.4993	1	1	1	1	409.6	ND	Pos	3	2	M	26	Neg
LVNT029	2.29971	5.9791	9.20254	6.47414	1	1	1	1	102.4	Pos	Pos	2	3	M	40	Neg
LVNT031	152.929	9.95211	12.8134	14.5396	1	1	1	1	409.6	Neg	Pos	3	2	M	34	Neg
LVNT032	18.7977	9.23618	12.7152	13.1706	1	1	1	1	409.6	Pos	Pos	3	2	M	MI	Neg
LVNT033	0.418173	0.413759	0.103293	0.122093	0	0	0	0	409.6	ND	Pos	0	0	MI	MI	ND
LVNT034	17.85	9.39928	13.3892	14.076	1	1	1	1	409.6	ND	Pos	3	2	MI	MI	ND
LVNT035	16.0616	9.1552	13.1268	14.818	1	1	1	1	102.4	ND	Pos	3	2	MI	MI	ND
LVNT036	3.1746	6.82028	10.849	5.94021	1	1	1	1	51.2	Pos	Pos	3	3	M	MI	ND
Asymptomatic control - samples from Natal - Validation
ID	Reactivity index				Binary representation of the result				Other tests					Sex	Age	HIV
	rK18	rK28	rK39	rKR95	rK18	rK28	rK39	rKR95	DAT	Parasitotogy	Parasitology/DAT	Kalazar Detect	IT-Leish
ASNT001	5.07263	3.87125	4.46683	3.98806	1	1	1	1	100	ND	Neg	0	0	F	18	ND
ASNT002	0.280477	0.0106952	0.305234	0.0568356	0	0	0	0	100	ND	Neg	0	0	F	37	ND
ASNT003	1.3679	1.20477	0.257566	0.420891	1	1	0	0	100	ND	Neg	0	0	M	31	ND
ASNT004	0.743	0.105764	0.126717	0.519	0	0	0	0	100	ND	Neg	0	0	M	24	ND
ASNT005	0.721884	0.197564	0.485121	0.173067	0	0	0	0	100	ND	Neg	0	0	M	52	ND
ASNT006	0.862122	0.204694	0.174624	0.0384025	0	0	0	0	100	ND	Neg	0	0	F	31	ND
ASNT007	1.27134	0.04694	0.396134	0.675371	1	0	0	0	100	ND	Neg	0	0	M	33	ND
ASNT008	1.33801	0	0.243039	0.0558116	1	0	0	0	100	ND	Neg	0	0	F	17	ND
ASNT009	1.52883	0	0.340637	0.0266257	1	0	0	0	100	ND	Neg	0	0	F	29	ND
ASNT010	0.0919597	0	0.3215	0	0	0	0	0	200	ND	Neg	0	0	F	19	ND
ASNT011	0.760967	0.00920974	0.168883	0.0870456	0	0	0	0	100	ND	Neg	0	0	M	39	ND
ASNT012	1.07823	0.043672	0.262176	0.06298	1	0	0	0	100	ND	Neg	0	0	M	45	ND
ASNT013	0.602336	0.0359477	0.39757	0.0517153	0	0	0	0	100	ND	Neg	0	0	M	25	ND
ASNT014	1.21387	0.163696	0.677447	0.109575	1	0	0	0	100	ND	Neg	0	0	F	24	ND
ASNT015	0.93569	0.0344623	0.413358	0.0737327	0	0	0	0	100	ND	Neg	0	0	F	45	ND
ASNT016	1.70355	0.163993	0.428667	0.321557	1	0	0	0	100	ND	Neg	0	0	F	23	ND
ASNT017	0.437	0.429844	0.140056	0.887	0	0	0	0	100	ND	Neg	0	0	F	16	ND
ASNT018	0.0781658	0.0534759	0.482729	0.262673	0	0	0	0	100	ND	Neg	0	0	M	26	ND
ASNT019	0.395427	0.0291147	0.111951	0	0	0	0	0	100	ND	Neg	0	0	M	19	ND
ASNT020	0.424	0.0989305	0.0867013	2.143	0	0	0	1	100	ND	Neg	0	0	M	22	ND
ASNT021	1.19318	0.104278	0.36408	0.0645161	1	0	0	0	100	ND	Neg	0	0	M	58	ND
ASNT022	1.31502	0.0264409	0.438714	0.0404506	1	0	0	0	100	ND	Neg	0	0	M	44	ND
ASNT023	1.01718	0.100754	0.325175	0.256838	1	0	0	0	100	ND	Neg	0	0	M	25	ND
ASNT024	1.08882	0.0563039	0.0776653	0.139617	1	0	0	0	100	ND	Neg	0	0	M	29	ND
ASNT025	0.542021	0.217672	0.0364792	0.0447918	0	0	0	0	100	ND	Neg	0	0	M	28	ND
ASNT026	0.756919	0.00296336	0.178473	0.287334	0	0	0	0	100	ND	Neg	1	0	M	34	ND
ASNT027	0.596939	-0.00188578	0.0545226	0.416945	0	0	0	0	400	ND	Neg	0	0	M	44	ND
ASNT028	0.565899	0.0377155	0.110222	0.108644	0	0	0	0	100	ND	Neg	0	0	F	45	ND
ASNT029	1.31804	0.0721983	0.229074	0.298771	1	0	0	0	100	ND	Neg	0	0	M	60	ND
ASNT030	2.683	0.449889	1.246	0.174	1	0	1	0	100	ND	Neg	0	0	M	28	ND
ASNT031	0.96943	0.00080819	0.130619	0.190603	0	0	0	0	100	ND	Neg	0	0	F	21	ND
ASNT032	0.236388	0.03125	0.0949243	0.141999	0	0	0	0	100	ND	Neg	0	0	M	29	ND
ASNT033	0.329511	0.00565733	0.14121	0.234442	0	0	0	0	100	ND	Neg	0	0	F	21	ND
Visceral Leishmaniasis/ AIDS - Samples from Natal - Validation
ID	Reactivity index				Binary representation of the result				Other tests					Sex	Age	HIV
	rK18	rK28	rK39	rKR95	rK18	rK28	rK39	rKR95	DAT	Parasitotogy	Parasitology/DAT	Kalazar Detect	IT-Leish
VLNT005	0.61356	1.39203	1.07098	1.84281	0	1	1	1	3.2	ND	Pos	0	0	F	35	Pos
VLNT007	1.07714	4.39121	4.03596	4.03948	1	1	1	1	3.2	Pos	Pos	0	0	F	27	Pos
VLNT013	2.44515	9.48239	13.252	13.7532	1	1	1	1	2.56	Pos	Pos	3	3	F	21	Pos
VLNT030	0.981799	0.841014	0.709	0.699736	0	0	0	0	1.6	Pos	Pos	0	0	M	46	Pos

## Sheet: Sao Paulo
Visceral Leishmaniasis/ AIDS - Samples from São Paulo - Validation
ID	Reactivity index				Binary representation of the result				Other tests	Sex	Age	HIV
	rK18	rK28	rK39	rKR95	rK18	rK28	rK39	rKR95	Parasitotogy
MP1	2.35062	10.8451	5.78662	5.31615	1	1	1	1	Pos	M	42	Pos
MP70	9.77358	9.55744	13.2429	8.30709	1	1	1	1	Pos	M	33	Pos
MP103	7.2242	0.67042	6.33755	2.39475	1	0	1	1	Pos	M	39	Pos

## Sheet: Rio de Janeiro
Visceral Leishmaniasis/ AIDS - Samples from Rio de Janeiro - Validation
ID	Reactivity index				Binary representation of the result				Other tests	HIV
	rK18	rK28	rK39	rKR95	rK18	rK28	rK39	rKR95	Parasitotogy
HL001	1.81524	11.2747	13.7261	13.4648	1	1	1	1	Pos	Pos
HL006	14.3841	11.7884	14.206	14.6414	1	1	1	1	Pos	Pos
HL009	0	0.660947	0.595516	0.500122	0	0	0	0	Pos	Pos
HL013	1.4924	0.105119	2.02871	0.519295	1	0	1	0	Pos	Pos
HL020	1.1822	2.49471	1.94953	1.18545	1	1	1	1	Pos	Pos
HL022	13.7467	11.1198	14.4546	13.2966	1	1	1	1	Pos	Pos
HL023	0.327433	0.0893046	0.298035	4.65632	0	0	0	1	Pos	Pos
HL024	1.06601	0.323729	0.31968	1.30436	1	0	0	1	Pos	Pos
HL025	0.174631	3.04915	0.290635	0.392633	0	1	0	0	Pos	Pos

## Sheet: Other Diseases
Other diseases - Autoimmune disease - Validation
ID	Reactivity index				Binary representation of the result				Locality	Sex	Age
	rK18	rK28	rK39	rKR95	rK18	rK28	rK39	rKR95
5	-1.53886e-16	0.0919638	0.0184502	0.0266257	0	0	0	0	MI	MI	MI
3	0.226208	0.0444256	0.43929	0.030722	0	0	0	0	MI	MI	MI
9	0	0.100453	0.010543	0.0373784	0	0	0	0	MI	MI	MI
10	0.188507	0.00792303	0.0347039	0.046595	0	0	0	0	MI	MI	MI
1	0.00443546	0.00254669	0.0522755	0.0696365	0	0	0	0	MI	MI	MI
2	0.306046	0.0359366	0.445425	0.0983103	0	0	0	0	MI	MI	MI
8	0.669754	0.0299943	0.0931295	0.117768	0	0	0	0	MI	MI	MI
7	0.545561	0.0478212	0.0861009	0.139273	0	0	0	0	MI	MI	MI
4	0.104233	0.0365025	0.06809	0.150538	0	0	0	0	MI	MI	MI
6	0.711891	0.0274477	0.0746793	0.196621	0	0	0	0	MI	MI	MI
Other diseases - Chagas disease - Validation
ID	Reactivity index				Binary representation of the result				Locality	Sex	Age	Other tests
	rK18	rK28	rK39	rKR95	rK18	rK28	rK39	rKR95				DAT
34	0	0	-0.00436508	0	0	0	0	0	Montes Claros, MG	MI	MI	ND
40	0	0	-0.00277778	0	0	0	0	0	Montes Claros, MG	MI	MI	ND
49	0.0992612	0.0149573	-0.00119048	0	0	0	0	0	Montes Claros, MG	MI	MI	ND
CIER006	0	-0.00386723	0	0	0	0	0	0	Sao Paulo, SP	MI	MI	100
44	0	0.00274725	0	0	0	0	0	0	Montes Claros, MG	MI	MI	ND
33	0	0.003663	0	0	0	0	0	0	Montes Claros, MG	MI	MI	ND
27	0	0.00457875	0	0	0	0	0	0	Sao Paulo, SP	MI	MI	ND
51	0.814347	0	0.0146825	0	0	0	0	0	Montes Claros, MG	MI	MI	ND
52	0.0364633	0.155678	0.0325397	0	0	0	0	0	Montes Claros, MG	MI	MI	ND
50	0.153956	0.034188	0.0539683	0.00136054	0	0	0	0	Montes Claros, MG	MI	MI	ND
39	2.15741	0.002442	0	0.00362812	1	0	0	0	Montes Claros, MG	MI	MI	ND
46	0.131673	0.029304	0.0674603	0.00861678	0	0	0	0	Montes Claros, MG	MI	MI	ND
32	0	0.0879121	0.0130952	0.0281179	0	0	0	0	Sao Paulo, SP	MI	MI	ND
47	0.267398	0.0540293	0.125397	0.0285714	0	0	0	0	Montes Claros, MG	MI	MI	ND
CIER014	0.0138912	0.0473735	0.0489172	0.0316793	0	0	0	0	Sao Paulo, SP	MI	MI	100
CIER008	0.405371	0.00338382	0	0.0343471	0	0	0	0	Sao Paulo, SP	MI	MI	100
29	0.0810296	0.111111	0.149206	0.0394558	0	0	0	0	Sao Paulo, SP	MI	MI	ND
19	0	0.054384	0.78642	0.0439909	0	0	0	0	Controle Interno	MI	MI	ND
CIER016	0.143963	0	-0.00118731	0.0480192	0	0	0	0	Sao Paulo, SP	MI	MI	100
9	6.78623	0.0805861	0.114683	0.0489796	1	0	0	0	MI	MI	MI	ND
13	0.277526	0.0677656	0.0566893	0.0682183	0	0	0	0	MI	MI	MI	ND
30	0.45174	0.127289	0.0507937	0.0961451	0	0	0	0	Sao Paulo, SP	MI	MI	ND
25	0	0.0106838	0.0198413	0.102494	0	0	0	0	Sao Paulo, SP	MI	MI	ND
3	0.46592	0.133089	0.0777778	0.103855	0	0	0	0	MI	MI	MI	ND
35	0	0	0	0.10839	0	0	0	0	Montes Claros, MG	MI	MI	ND
38	0.737369	0.176435	0.0900794	0.119728	0	0	0	0	Montes Claros, MG	MI	MI	ND
41	0	0	0	0.130159	0	0	0	0	Montes Claros, MG	MI	MI	ND
8	0.723189	0.217033	-0.00119048	0.134694	0	0	0	0	MI	MI	MI	ND
11	5.12715	0.216728	0.416667	0.149206	1	0	0	0	MI	MI	MI	ND
10	0	0.510684	0.0579365	0.155556	0	0	0	0	MI	MI	MI	ND
42	0.172188	0	0.268254	0.157823	0	0	0	0	Minas Gerais	MI	MI	ND
4	0.435534	0.0995116	0.121429	0.16644	0	0	0	0	MI	MI	MI	ND
6	0.0709009	0.0891331	0.201984	0.170522	0	0	0	0	MI	MI	MI	ND
CIER007	0.0745074	0.866013	0.0642055	0.170735	0	0	0	0	Sao Paulo, SP	MI	MI	100
2	2.9434	0.0946276	0.0654762	0.178231	1	0	0	0	MI	MI	MI	ND
26	0	0	0.125	0.185034	0	0	0	0	Sao Paulo, SP	MI	MI	ND
12	1.52133	0.10989	0.106746	0.198639	1	0	0	0	MI	MI	MI	ND
21	0.842707	0	0.047619	0.211338	0	0	0	0	Controle Interno	MI	MI	ND
43	0.220806	0.423993	0.135714	0.220408	0	0	0	0	Montes Claros, MG	MI	MI	ND
7	17.5226	0.0885226	0.15119	0.225397	1	0	0	0	MI	MI	MI	ND
37	3.78813	0.0891331	0.117063	0.236281	1	0	0	0	Montes Claros, MG	MI	MI	ND
36	0.0688751	0.0946276	0.696825	0.271202	0	0	0	0	Montes Claros, MG	MI	MI	ND
1	8.82412	0.0955433	0.154365	0.306576	1	0	0	0	MI	MI	MI	ND
23	0	0.0705128	0.0142857	0.310204	0	0	0	0	Controle Interno	MI	MI	ND
14	0.0587464	0.0396825	0.187698	0.341497	0	0	0	0	MI	MI	MI	ND
48	0.253217	0.238095	0.0646825	0.349206	0	0	0	0	Montes Claros, MG	MI	MI	ND
CIER015	0.128809	0.0808895	0.651952	0.474111	0	0	0	0	Sao Paulo, SP	MI	MI	100
Other diseases - Malaria - Validation
ID	Reactivity index				Binary representation of the result				Locality	Sex	Age
	rK18	rK28	rK39	rKR95	rK18	rK28	rK39	rKR95
2389	0.385885	0.200905	0.124758	0.124424	0	0	0	0	MI	MI	MI
2386	0.565521	0.0933786	0.171323	0.154122	0	0	0	0	MI	MI	MI
2380	0.133064	0.149689	0.0751186	0.164363	0	0	0	0	MI	MI	MI
2378	1.27519	0.50283	0.535495	0.296979	1	0	0	0	MI	MI	MI
2381	1.10665	1.07214	0.17308	0.340433	1	1	0	0	MI	MI	MI
2384	1.00463	0.829079	0.203466	0.36806	1	0	0	0	MI	MI	MI
2385	1.14878	0.164969	0.224477	0.378392	1	0	0	0	MI	MI	MI
2379	0.685278	0.574362	0.730292	0.466974	0	0	0	0	MI	MI	MI
2383	1.30624	1.08241	0.305394	0.506194	1	1	0	0	MI	MI	MI
2382	1.77196	1.33185	0.25347	0.703526	1	1	0	0	MI	MI	MI
2388	0.279434	0.150255	0.239852	0.749104	0	0	0	0	MI	MI	MI
2387	1.98487	1.95339	1.19048	1.25393	1	1	1	1	MI	MI	MI
Other diseases - Cutaneous leishmaniasis - Validation
ID	Reactivity index				Binary representation of the result				Locality	Sex	Age	Species	Other tests
	rK18	rK28	rK39	rKR95	rK18	rK28	rK39	rKR95					Disease evolution time (year)	IFA	Direct test	Skin test	Culture	DAT
143	0.270958	0.199536	0.100314	0.0794328	0.270958	0	0	0	Sao Paulo, SP	MI	MI	ND	ND	ND	ND	ND	ND	ND
LT001	0.438092	0.120704	0.291117	0.129205	0	0	0	0	MI	F	85	ND	ND	ND	POS	POS	POS	ND
159	0.345662	0.122204	0.13583	0.141801	0.345662	0	0	0	Sao Paulo, SP	MI	MI	ND	0.75	ND	ND	ND	ND	ND
236	2.85981	0.301054	0.472401	0.144372	1	0	0	0	Sao Paulo, SP	MI	MI	ND	ND	ND	ND	ND	ND	ND
LT002	0.649583	2.8257	12.7238	0.158459	0	1	1	0	MI	M	41	ND	ND	POS	POS	POS	ND	ND
LT003	0.736906	0.572286	0.236521	0.158662	0	0	0	0	MI	M	32	ND	ND	ND	ND	POS	POS	ND
137	2.52406	0.190601	0.321553	0.218214	1	0	0	0	Sao Paulo, SP	MI	MI	ND	ND	ND	ND	ND	ND	ND
155	2.34785	0.272329	0.341417	0.300165	1	0	0	0	Sao Paulo, SP	MI	MI	ND	ND	ND	ND	ND	ND	ND
149	14.9848	0.346468	0.49702	0.300165	1	0	0	0	Sao Paulo, SP	MI	MI	ND	ND	ND	ND	ND	ND	ND
243	2.60026	0.360771	0.372869	0.318592	1	0	0	0	Sao Paulo, SP	MI	MI	ND	ND	ND	ND	ND	ND	ND
432	2.47644	0.435785	0.609171	0.340898	1	0	0	0	Sao Paulo, SP	MI	MI	ND	ND	ND	ND	ND	ND	ND
126	3.10507	0.477233	0.552889	0.371448	1	0	0	0	Sao Paulo, SP	MI	MI	ND	ND	ND	ND	ND	ND	ND
CIER001	0.491243	0.0726716	0.0911854	0.387488	0	0	0	0	Sao Paulo, SP	MI	MI	ND	ND	ND	ND	ND	ND	100
LT004	1.00913	0.368931	0.12015	0.392491	1	0	0	0	MI	M	4	ND	ND	IND	POS	POS	POS	ND
242	2.34071	0.25394	0.338106	0.439337	1	0	0	0	Sao Paulo, SP	MI	MI	ND	ND	ND	ND	ND	ND	ND
245	2.63598	0.474898	0.73415	0.527107	1	0	0	0	Sao Paulo, SP	MI	MI	ND	ND	ND	ND	ND	ND	ND
LT005	0.695122	0.12916	0.129595	0.616163	0	0	0	0	MI	M	45	ND	ND	POS	POS	POS	ND	ND
457	1.73351	0.326036	0.422529	0.835031	1	0	0	0	Sao Paulo, SP	MI	MI	ND	ND	ND	ND	ND	ND	ND
CIER002	0.722343	0.122462	0.266773	0.968383	0	0	0	0	Sao Paulo, SP	MI	MI	ND	ND	ND	ND	ND	ND	100
LT006	1.35948	5.86661	12.3051	7.38877	1	1	1	1	Ananindeua, PA	M	44	L (L.) amazonensis	25	ND	ND	ND	ND	ND
30499	0.254498	0.154392	0.136207	0.143223	0	0	0	0	Ananindeua, PA	MI	MI	L. (V.) guyanensis	ND	ND	ND	ND	ND	ND
29899	1.3472	0.520595	0.0355159	0.22936	1	0	0	0	Ananindeua, PA	MI	MI	L. (V.) shawi	ND	ND	ND	ND	ND	ND
30669	0.253232	0.396754	0.121661	0.0658216	0	0	0	0	Ananindeua, PA	MI	MI	L. (V.) braziliensis	ND	ND	ND	ND	ND	ND
30670	1.44849	0.0917894	0.17569	0.0826832	1	0	0	0	Ananindeua, PA	M	35	L (L.) amazonensis	1.5	ND	ND	ND	ND	ND
30674	0.110156	0.153301	0.109004	0.196043	0	0	0	0	Ananindeua, PA	MI	MI	L. (V.) braziliensis	ND	ND	ND	ND	ND	ND
30593	0.115221	0.0860611	0.206295	0.363644	0	0	0	0	Ananindeua, PA	MI	MI	L. (V.) braziliensis	ND	ND	ND	ND	ND	ND
30660	0.00886313	0.0778778	0.0785884	0.762839	0	0	0	0	Ananindeua, PA	M	22	L (L.) amazonensis	0.16	ND	ND	ND	ND	ND
30471	0.538226	0.566285	4.53621	1.25283	0	0	1	1.25283	Ananindeua, PA	MI	MI	L. (V.) braziliensis	ND	ND	ND	ND	ND	ND
Other diseases - Mucosal leishmaniasis - Validation
ID	Reactivity index				Binary representation of the result				Locality	Sex	Age	Species	Other tests
	rK18	rK28	rK39	rKR95	rK18	rK28	rK39	rKR95					Disease evolution time (year)	IFA	Direct test	Skin test	Culture	DAT
152	0.376228	0.0420315	0.048833	0.0247309	0	0	0	0	Sao Paulo, SP	MI	MI	ND	ND	ND	ND	ND	ND	ND
CIER004	0.11113	0.328553	0.166461	0.0413499	0	0	0	0	Sao Paulo, SP	MI	MI	ND	ND	ND	ND	ND	ND	100
261	1.4049	0.231465	0.404734	0.123169	1	0	0	0	Sao Paulo, SP	MI	MI	ND	ND	ND	ND	ND	ND	ND
255	1.55016	0.270578	0.414666	0.155174	1	0	0	0	Sao Paulo, SP	MI	MI	ND	ND	ND	ND	ND	ND	ND
116	0.811609	0.454173	0.233876	0.175727	0	0	0	0	Sao Paulo, SP	MI	MI	ND	16	ND	ND	ND	ND	ND
321	1.27394	0.169294	0.679109	0.213364	1	0	0	0	Sao Paulo, SP	MI	MI	ND	ND	ND	ND	ND	ND	ND
103	3.42177	0.297723	0.530541	0.221123	1	0	0	0	Sao Paulo, SP	MI	MI	ND	ND	ND	ND	ND	ND	ND
CIER003	0.122495	0.743341	0.0553286	0.271775	0	0	0	0	Sao Paulo, SP	MI	MI	ND	ND	ND	ND	ND	ND	100
145	1.30288	0.329924	0.170968	0.308589	1	0	0	0	Sao Paulo, SP	MI	MI	ND	ND	ND	ND	ND	ND	ND
29194	0.455868	0.42485	1.22265	0.31956	0	0	1	0	Ananindeua, PA	MI	MI	L. (V.) braziliensis	ND	ND	ND	ND	ND	ND
167	11.345	3.90511	8.1986	0.521437	1	1	1	0	Sao Paulo, SP	MI	MI	ND	ND	ND	ND	ND	ND	ND
173	2.70027	0.271365	0.219147	0.578825	1	0	0	0	Sao Paulo, SP	MI	MI	ND	ND	ND	ND	ND	ND	ND
165	5.58389	0.539405	0.340175	0.83891	1	0	0	0	Sao Paulo, SP	MI	MI	ND	ND	ND	ND	ND	ND	ND
94	35.8627	0.368931	12.6112	2.075	1	0	1	1	Sao Paulo, SP	MI	MI	ND	ND	ND	ND	ND	ND	ND
Other diseases -Paracoccidioidomicosis - Validation
ID	Reactivity index				Binary representation of the result				Locality	Sex	Age	Other tests
	rK18	rK28	rK39	rKR95	rK18	rK28	rK39	rKR95				DAT
20319	0.497669	0.331874	0.199056	0.0591601	0	0	0	0	MI	MI	MI	ND
CICG001	0.451286	0.015625	0.0733506	0.0643286	0	0	0	0	Campo Grande, MS	F	25	100
20318	0.564342	0.169586	0.227611	0.0644942	0	0	0	0	MI	MI	MI	ND
CICG004	0.852429	0.0751616	0.0768808	0.087201	0	0	0	0	Campo Grande, MS	M	74	100
CICG007	0.446511	0.0913254	0.157292	0.137234	0	0	0	0	Campo Grande, MS	M	33	100
CICG002	0.742593	0.13389	0.114537	0.166778	0	0	0	0	Campo Grande, MS	F	45	100
20329	2.04306	0.310858	0.233405	0.225002	1	0	0	0	MI	MI	MI	ND
20328	0.835798	0.182428	0.15519	0.23858	0	0	0	0	MI	MI	MI	ND
20320	0.81913	0.177466	0.202367	0.265736	0	0	0	0	MI	MI	MI	ND
20334	2.02169	0.245116	0.382532	0.294785	1	0	0	0	MI	MI	MI	ND
20316	0.664942	0.721143	0.973812	0.355901	0	0	0	0	MI	MI	MI	ND
20321	0.940091	0.839644	0.180072	0.364174	0	0	0	0	MI	MI	MI	ND
CICG003	0.900185	0.251616	0.626814	0.366435	0	0	0	0	Campo Grande, MS	F	41	200
20322	1.39538	0.0878576	0.168846	0.373873	1	0	0	0	MI	MI	MI	ND
20333	0.289681	0.104396	0.128175	0.509297	0	0	0	0	MI	MI	MI	ND
20326	1.66445	0.419731	0.438669	0.514499	1	0	0	0	MI	MI	MI	ND
20323	1.35966	0.185055	0.216024	0.516924	1	0	0	0	MI	MI	MI	ND
20331	2.39995	0.0899001	0.917033	0.579271	1	0	0	0	MI	MI	MI	ND
CICG006	0.243551	0.81069	0.189064	0.60183	0	0	0	0	Campo Grande, MS	M	43	100
20332	0.565181	0.0805861	0.102778	0.605896	0	0	0	0	MI	MI	MI	ND
20315	0.833417	0.194688	0.162225	0.661914	0	0	0	0	MI	MI	MI	ND
20324	1.09089	0.109131	0.580232	0.672098	1	0	0	0	MI	MI	MI	ND
20325	3.89563	0.303853	0.573581	0.681796	1	0	0	0	MI	MI	MI	ND
20317	1.69065	0.239346	0.222645	0.703617	1	0	0	0	MI	MI	MI	ND
20330	0.799984	0.0976693	0.195746	0.881383	0	0	0	0	MI	MI	MI	ND
20327	1.534	0.122364	0.753489	0.981	1	0	0	0	MI	MI	MI	ND
CICG005	0.267429	1.35156	1.86907	1.51768	0	1	1	1	Campo Grande, MS	M	59	1.6
Other diseases -Syphilis - Validation
ID	Reactivity index				Binary representation of the result				Locality	Sex	Age
	rK18	rK28	rK39	rKR95	rK18	rK28	rK39	rKR95
9	0.782858	0.0707414	0.0773151	0.109575	0	0	0	0	MI	MI	MI
66	0.384913	0.162575	0.224808	0.136112	0	0	0	0	MI	MI	MI
34	0.282354	0.410938	0.914157	0.137331	0	0	0	0	MI	MI	MI
36	0	0.103655	0.935127	0.145864	0	0	0	0	MI	MI	MI
70	0.515328	0.109111	0.116749	0.151755	0	0	0	0	MI	MI	MI
55	0	0.0414621	0.324366	0.151755	0	0	0	0	MI	MI	MI
30	1.40417	0.170486	0.183247	0.165773	1	0	0	0	MI	MI	MI
78	0.7563	0.270731	0.0574263	0.176751	0	0	0	0	MI	MI	MI
76	0.818938	1.06383	0.267554	0.192525	0	1	0	0	MI	MI	MI
46	0.198787	0.190398	0.232176	0.208435	0	0	0	0	MI	MI	MI
77	1.09733	0.275232	0.115412	0.218007	1	0	0	0	MI	MI	MI
60	0.255765	0.13216	0.15831	0.264911	0	0	0	0	MI	MI	MI
17	1.83847	0.430306	0.359504	0.281367	1	0	0	0	MI	MI	MI
47	3.19706	0.330333	0.397854	0.31509	1	0	0	0	MI	MI	MI
62	0.762229	0.349427	0.766237	0.39371	0	0	0	0	MI	MI	MI
24	0.422898	0.253273	0.0959686	0.515399	0	0	0	0	MI	MI	MI
43	10.4927	0.339062	0.14792	0.517431	1	0	0	0	MI	MI	MI
12	0.204031	0.213639	0.121244	0.530978	0	0	0	0	MI	MI	MI
21	1.58017	0.343972	0.729777	0.683406	1	0	0	0	MI	MI	MI
79	0.150796	0.091653	0.0798001	0.698107	0	0	0	0	MI	MI	MI
Other diseases -Toxoplasmosis - Validation
ID	Reactivity index				Binary representation of the result				Locality	Sex	Age
	rK18	rK28	rK39	rKR95	rK18	rK28	rK39	rKR95
20	0.110886	0.0353707	0.0364611	0.0327701	0	0	0	0	MI	MI	MI
16	0.769551	0.0118846	0.0667721	0.0337942	0	0	0	0	MI	MI	MI
25	0.226208	0.113752	0.0654542	0.0491551	0	0	0	0	MI	MI	MI
24	1.41269	0.0865874	0.0588649	0.0522273	1	0	0	0	MI	MI	MI
19	0.541126	0.11828	0.151116	0.0681004	0	0	0	0	MI	MI	MI
23	0.179636	0.0390492	0.0773151	0.0701485	0	0	0	0	MI	MI	MI
18	0.603222	0.0387663	0.0689685	0.078853	0	0	0	0	MI	MI	MI
26	0.0909268	0.127334	0.0298717	0.0890937	0	0	0	0	MI	MI	MI
21	0.201813	0.0715903	0.0764365	0.108039	0	0	0	0	MI	MI	MI
6	0.396973	0.0605546	0.095326	0.116743	0	0	0	0	MI	MI	MI
11	0.108669	0.0435767	0.0562291	0.121864	0	0	0	0	MI	MI	MI
12	0.39032	0.0710243	0.0834651	0.137225	0	0	0	0	MI	MI	MI
22	0.377014	0.049519	0.134423	0.143369	0	0	0	0	MI	MI	MI
3	0.377014	0.0548953	0.0746793	0.177163	0	0	0	0	MI	MI	MI
17	0.490118	0.0752688	0.863679	0.185356	0	0	0	0	MI	MI	MI
14	0.179636	0.294673	0.750745	0.190988	0	0	0	0	MI	MI	MI
1	0.197378	0.0540464	0.198998	0.230927	0	0	0	0	MI	MI	MI
5	0.3127	0.139219	0.109383	0.252432	0	0	0	0	MI	MI	MI
2	0.465723	0.136672	0.110262	0.255504	0	0	0	0	MI	MI	MI
15	0.368143	0.591964	0.149798	0.286738	0	0	0	0	MI	MI	MI
Other diseases -Tuberculosis - Validation
ID	Reactivity index				Binary representation of the result				Locality	Sex	Age	Other tests
	rK18	rK28	rK39	rKR95	rK18	rK28	rK39	rKR95				Bacilloscopic exam	Mycobacterium tuberculosis culture	biopsy	DAT
CIER010	0	0	0.0018997	0.0626917	0	0	0	0	Sao Paulo, SP	MI	MI	ND	ND	ND	100
CIER011	0.0227311	0	0	0.0720288	0	0	0	0	Sao Paulo, SP	MI	MI	ND	ND	ND	100
20313	1.18821	0.188266	0.247476	0.0901949	1	0	0	0	Sao Paulo, SP	F	20	Pos	Neg	Pos	ND
20307	2.84076	0.264156	0.178778	0.101833	1	0	0	0	Sao Paulo, SP	M	23	Neg	Neg	Pos	ND
20314	1.49777	0.204904	0.221404	0.168267	1	0	0	0	Sao Paulo, SP	F	19	Pos	Pos	ND	ND
20305	1.50967	0.166482	0.195746	0.229035	1	0	0	0	Sao Paulo, SP	M	18	Neg	Pos	ND	ND
20308	1.19998	0.848502	0.358798	0.289636	1	0	0	0	Sao Paulo, SP	F	14	Neg	Pos	ND	ND
20312	1.96924	0.217455	0.264857	0.296286	1	0	0	0	Sao Paulo, SP	M	25	Pos	Pos	ND	ND
20310	1.55016	0.187099	0.347211	0.341868	1	0	0	0	Sao Paulo, SP	F	25	Neg	Pos	ND	ND
20311	5.20766	0.237303	0.396044	0.552808	1	0	0	0	Sao Paulo, SP	F	23	Pos	Pos	ND	ND
20309	1.81209	0.223292	0.350521	0.669188	1	0	0	0	Sao Paulo, SP	M	48	Pos	Pos	ND	ND
20306	1.998	0.169265	0.572	1.01194	1	0	0	1	Sao Paulo, SP	M	58	Pos	Pos	ND	ND
